# Supplementary material for: Estimation of ALU Repetitive Elements in Plasma as a Cost-Effective Liquid Biopsy Tool for Disease Prognosis in Breast Cancer
Source: Cancers (Basel). 2023 Feb 7;15(4):1054. doi: 10.3390/cancers15041054 (PMC9953974; doi:10.3390/cancers15041054)
Supplement: Supplementary file 1 [file cancers-15-01054-s001.zip]

Archive with 1 entries (1 files):
- cancers-2139161-supplementary.pdf
